# Supplementary material for: Biochemical Characterization of the Copper Nitrite Reductase from Neisseria gonorrhoeae
Source: Biomolecules. 2023 Aug 4;13(8):1215. doi: 10.3390/biom13081215 (PMC10452240; doi:10.3390/biom13081215)
Supplement: Supplementary file 1 [file biomolecules-13-01215-s001.zip]

Archive with 1 entries (1 files):
- biomolecules-2484167-supplementary.pdf
